# Supplementary material for: Simplified Point-of-Care Full SARS-CoV-2 Genome Sequencing Using Nanopore Technology
Source: Microorganisms. 2021 Dec 16;9(12):2598. doi: 10.3390/microorganisms9122598 (PMC8704859; doi:10.3390/microorganisms9122598)
Supplement: Supplementary file 1 [file microorganisms-09-02598-s001.zip]

Archive with 1 entries (1 files):
- microorganisms-1487193-supplementary.pdf
